# Supplementary material for: ALD-Deposited Hydroxyl-Rich NiOx to Enhance SAM Anchoring for Stable and Efficient Perovskite Solar Cells
Source: Molecules. 2025 Mar 13;30(6):1299. doi: 10.3390/molecules30061299 (PMC11946364; doi:10.3390/molecules30061299)
Supplement: Supplementary file 1 [file molecules-30-01299-s001.zip]

Archive with 1 entries (1 files):
- molecules-3512107-supplementary.pdf
